# Supplementary material for: Side- and Sinus-Specific Relationships between Chronic Rhinosinusitis and Ischemic Stroke Using Imaging Analyses
Source: Diagnostics (Basel). 2024 Jun 15;14(12):1266. doi: 10.3390/diagnostics14121266 (PMC11203191; doi:10.3390/diagnostics14121266)
Supplement: Supplementary file 1 [file diagnostics-14-01266-s001.zip]

Archive with 1 entries (1 files):
- diagnostics-3005686-supplementary.pdf
